# Supplementary material for: Intravenous Clarithromycin in Critically Ill Adults: A Population Pharmacokinetic Study
Source: Antibiotics (Basel). 2025 May 30;14(6):559. doi: 10.3390/antibiotics14060559 (PMC12189505; doi:10.3390/antibiotics14060559)
Supplement: Supplementary file 1 [file antibiotics-14-00559-s001.zip]

Archive with 2 entries (2 files):
- supplementary code.r
- supplementary_dataS1_concomitant_medication.xlsx
