# Supplementary material for: Intravenous Clarithromycin in Critically Ill Adults: A Population Pharmacokinetic Study
Source: Antibiotics (Basel). 2025 May 30;14(6):559. doi: 10.3390/antibiotics14060559 (PMC12189505; doi:10.3390/antibiotics14060559)
Supplement: Supplementary file 1 [file antibiotics-14-00559-s001.zip › supplementary code.r]

library("tidyverse")
library("dygraphs")
library("dplyr")
library("ggplot2")
library(scales)

demos<- read.csv(file = "clari.csv")
demos <- subset(demos, ID<2000 )
demos <- subset(demos, RRT==0)

# expand to 10000 by substitution
set.seed(2002)
n=10000
sim.dat <- data.frame(1:n)
colnames(sim.dat) <- "ID"
for(i in 1:nrow(sim.dat)){
  a <- round(runif(1, min = 0.5, max = nrow(demos)))
  sim.dat$WT[i] <- demos$WT[a]
}

# calculate individual clearance from population model
sim.dat$wtcl<-(sim.dat$WT/70)^0.75
C<- 8.17
EC<- sqrt(0.53)

sim.dat$CL<-C*sim.dat$wtcl*exp(rnorm(n=nrow(sim.dat),sd=(EC)))

# calculate AUC(0-24) based on a 500 mg twice daily dose (1000 mg over 24 hours)
sim.dat$AUC <- 1000/sim.dat$CL

# account for 80% protein binding
sim.dat$AUC <- 0.2*(sim.dat$AUC)

#create dataframe with MIC readings
simbpftmic<-sim.dat

simbpftmic<-simbpftmic[rep(c(1:nrow(simbpftmic)),11),]

#range of MIC based on EUCAST stated breakpoints
simbpftmic$MIC<-rep(c(0.0625, 0.125,0.25, 0.5,1,2,4,8,16,32,64),
                    each=nrow(bind_rows(sim.dat))
)

simbpftmic<-simbpftmic %>%
    group_by(ID,MIC) %>% 
    summarise(AUCMIC=(mean(AUC))/MIC, WT=WT) %>% 
    ungroup()

plot <- ggplot(simbpftmic,aes(x=MIC,y=AUCMIC))+
  stat_summary(geom="ribbon", fun.min = function(x) quantile(x, 0.025),
               fun.max = function(x) quantile(x, 0.975),fill="lightskyblue1")+
  stat_summary(geom="line", fun=median, linetype="dashed")+
  scale_x_log10(breaks=c(0.0625, 0.125,0.25,0.5,1,2,4,8,16,32,64),
                labels=c(0.0625, 0.125,0.25,0.5,1,2,4,8,16,32,64))+
  scale_y_log10(labels=label_comma())+
  labs(y = "AUC:MIC (log scale, h)", x="MIC (log scale, mg/L)", title="Simulated AUC0-24:MIC by MIC")+
  theme_bw(base_size=10)+theme(plot.title= element_text(hjust = 0.5))+
  theme(strip.background=element_rect(fill=NA, color=NA))+
  geom_vline(xintercept=0.25,colour="turquoise3")+ 
  geom_vline(xintercept=1,colour="turquoise3", linetype="dotted")+ 
  geom_vline(xintercept=32,colour="turquoise3",linetype='dashed') + 
  geom_hline(yintercept=100, colour="purple4")+
  geom_hline(yintercept=25, colour="green4")
