# Supplementary material for: Intravenous Clarithromycin in Critically Ill Adults: A Population Pharmacokinetic Study
Source: Antibiotics (Basel). 2025 May 30;14(6):559. doi: 10.3390/antibiotics14060559 (PMC12189505; doi:10.3390/antibiotics14060559)
Supplement: Supplementary file 1 [file antibiotics-14-00559-s001.zip › supplementary_dataS1_concomitant_medication.xlsx]

## Sheet: Sheet1
Drug	Predicted interaction (according to the British National Formulary Interactions Checker, as of 19-03-2025)
Aciclovir	No interaction
Adrenaline	No interaction
Alendronic acid	No interaction
Alfentanil	Clarithromycin is predicted to increase exposure to this drug
Allopurinol	No interaction
ambisome	No interaction
Amitriptyline	No interaction
Amlodipine	Clarithromycin is predicted to increase exposure to this drug
Amoxicillin	No interaction
Aspirin	No interaction
Atenolol	No interaction
Atorvastatin	Clarithromycin is predicted to increase exposure to this drug
Baclofen	No interaction
Benzylpenicillin	No interaction
Bisoprolol	No interaction
Carbamazepine	Clarithromycin slightly increases exposure to this drug
Carbecisteine	No interaction
Ceftriaxone	No interaction
Chlordiazepoxide	No interaction
Citalopram	No interaction
Clindamycin	No interaction
Clonazepam	No interaction
Clopidogrel	No interaction
Co-amoxiclav	No interaction
Co-amoxiclav	No interaction
Co-trimoxazole	No interaction
Dalteparin	No interaction
Dexamethasone	Clarithromycin is predicted to increase exposure to this drug
Dexmedetomidine	No interaction
Diazepam	No interaction
Docusate	No interaction
Domperidone	Clarithromycin is predicted to increase exposure to this drug
Doxazosin	Clarithromycin is predicted to increase exposure to this drug
Ertapenem	No interaction
Ferrous fumarate	No interaction
Flucloxacillin	No interaction
Fluconazole	No interaction
Folic acid	No interaction
Fortisip	No interaction
Furosemide	No interaction
Gentamicin	No interaction
Glibenclamide	Clarithromycin may increase exposure to this drug
Glycopyrronium	No interaction
Haloperidol	No interaction
Heparin	No interaction
Hydrocortisone	Clarithromycin is predicted to increase exposure to this drug
Indapamide	No interaction
Insulin	Clarithromycin has been reported to cause hypoglycaemia when given with this drug
Ipratropium	No interaction
Ketamine	No interaction
Labetalol	No interaction
Lactulose	No interaction
Lansoprazole	No interaction
Laxido	No interaction
Levetiracetam	No interaction
Levothyroxine	No interaction
Lidocaine patches	Clarithromycin is predicted to increase exposure to this drug
Lithium chloride	No interaction
Macrogol	No interaction
Magnesium sulphate	No interaction
Metformin	No interaction
Metoclopramide	No interaction
Metoprolol	No interaction
Metronidazole	No interaction
Mirtazepine	Clarithromycin is predicted to increase exposure to this drug
Morphine	No interaction
Noradrenaline	No interaction
Omeprazole	No interaction
ondanstron	No interaction
Pabrinex	No interaction
Paracetamol	No interaction
Perindopril (?stopped)	No interaction
Phytomenadione	No interaction
Pioglitazone	Clarithromycin has been reported to cause hypoglycaemia when given with this drug
Piperacillin-tazobactam	No interaction
Potassium	No interaction
Prednisolone	Clarithromycin is predicted to increase exposure to this drug
Pregabalin	No interaction
Propofol	No interaction
Propranolol	No interaction
Ramipril	No interaction
Ranitidine	No interaction
Rosuvastatin	No interaction
Salbutamol	No interaction
Sativex	Clarithromycin is predicted to increase exposure to this drug
Senna	No interaction
Sertraline	No interaction
Sitagliptin	No interaction
Tamsulosin	Clarithromycin is predicted to increase exposure to this drug
Terlipressin	No interaction
Thiamine	No interaction
Unfractionated heparin	No interaction
Voriconazole	No interaction
Warfarin	Clarithromycin increases anticoagulant effect of this drug
